# Supplementary material for: Zerumbone Inhibits Helicobacter pylori Urease Activity
Source: Molecules. 2021 May 1;26(9):2663. doi: 10.3390/molecules26092663 (PMC8124612; doi:10.3390/molecules26092663)
Supplement: Supplementary file 1 [file molecules-26-02663-s001.zip]

Archive with 1 entries (1 files):
- molecules-1170351-supplementary.pdf
